# Supplementary material for: Water Effective Diffusion Coefficient in Dairy Powder Calculated by Digital Image Processing and through Machine Learning Algorithms of CLSM Micrographs
Source: Foods. 2023 Dec 27;13(1):94. doi: 10.3390/foods13010094 (PMC10778944; doi:10.3390/foods13010094)
Supplement: Supplementary file 1 [file foods-13-00094-s001.zip]

Archive with 2 entries (2 files):
- Matlab script.xlsx
- ML_Supplementary.pdf
